# Supplementary material for: Maternal Exposure to Low-Dose BDE-47 Induced Weight Gain and Impaired Insulin Sensitivity in the Offspring
Source: Int J Mol Sci. 2024 Aug 7;25(16):8620. doi: 10.3390/ijms25168620 (PMC11354368; doi:10.3390/ijms25168620)
Supplement: Supplementary file 1 [file ijms-25-08620-s001.zip]

Archive with 2 entries (2 files):
- ijms-3090296-supplementary Table S1.pdf
- ijms-3090296-supplementary.pptx
